# Supplementary material for: Structure of Nanobody Nb23
Source: Molecules. 2021 Jun 11;26(12):3567. doi: 10.3390/molecules26123567 (PMC8230604; doi:10.3390/molecules26123567)
Supplement: Supplementary file 1 [file molecules-26-03567-s001.zip]

Archive with 1 entries (1 files):
- molecules-1201620-supplementary.pdf
